# Supplementary material for: Tamoxifen Application Is Associated with Transiently Increased Loss of Hippocampal Neurons following Virus Infection
Source: Int J Mol Sci. 2021 Aug 6;22(16):8486. doi: 10.3390/ijms22168486 (PMC8395206; doi:10.3390/ijms22168486)
Supplement: Supplementary file 1 [file ijms-22-08486-s001.zip]

Archive with 1 entries (1 files):
- ijms-1310611-supplementary.pdf
